# Supplementary material for: Analysis of histone post translational modifications in primary monocyte derived macrophages using reverse phase × reverse phase chromatography in conjunction with porous graphitic carbon stationary phase
Source: J Chromatogr A. 2016 Jul 1;1453:43–53. doi: 10.1016/j.chroma.2016.05.025 (PMC4906248; doi:10.1016/j.chroma.2016.05.025)
Supplement: Supplementary file 2 [file mmc2.csv]

prot_acc	pep_exp_mz	pep_exp_mr	pep_exp_z	pep_calc_mr	pep_delta	pep_score	pep_expect	pep_seq	pep_var_mod
H14_HUMAN	485.7888	969.5631	2	969.5607	0.0024	30.65	0.24	KSAGAAKR	Methylpropionyl (K)
H14_HUMAN	889.8322	2666.4749	3	2666.4643	0.0106	71.39	0.00012	SETAPAAPAAPAPAEKTPVKKKAR
H12_HUMAN	1153.969	3458.8852	3	3458.9137	-0.0285	86.59	6.40E-06	SETAPAAPAAAPPAEKAPVKKKAAKKAGGTPR
H14_HUMAN	478.7812	955.5478	2	955.5451	0.0028	64.24	0.0001	KSAGAAKR
H1X_HUMAN	874.4814	2620.4223	3	2620.4085	0.0138	30.2	1.6	GAPAAATAPAPTAHKAKKAAPGAAGSR
H2A1C_HUMAN/H2A2B_HUMAN/H2AJ_HUMAN	475.2446	948.4747	2	948.4665	0.0082	24.65	0.52	KGNYAER
H2A1C_HUMAN/H2A3_HUMAN/H2A2B_HUMAN	635.3591	1268.7037	2	1268.6949	0.0088	21.31	3.1	SGRGKQGGKAR
H2A1C_HUMAN/H2A3_HUMAN/H2AJ_HUMAN	478.2739	954.5332	2	954.5247	0.0085	31.96	0.16	GKQGGKAR	Acetyl (K)
H2A1C_HUMAN/H2A3_HUMAN/H2AJ_HUMAN	485.283	968.5513	2	968.5403	0.011	44.06	0.0098	GKQGGKAR
H2A1C_HUMAN/H2A3_HUMAN/H2AX_HUMAN/H2A2B_HUMAN/H2AJ_HUMAN	414.7551	827.4957	2	827.4865	0.0092	36.26	0.055	AKAKSR
H2A1C_HUMAN/H2A3_HUMAN/H2AX_HUMAN/H2A2B_HUMAN/H2AJ_HUMAN	421.7622	841.5099	2	841.5022	0.0077	27.88	0.37	AKAKTR
H2A1C_HUMAN/H2A3_HUMAN/H2AX_HUMAN/H2A2B_HUMAN/H2AJ_HUMAN	465.2603	928.5061	2	928.4978	0.0083	39.22	0.033	DNKKTR
H2A1C_HUMAN/H2A3_HUMAN/H2AX_HUMAN/H2AJ_HUMAN/H2AZ_HUMAN	453.7842	905.5539	2	905.5447	0.0092	40.14	0.0096	HLQLAIR
H2A2B_HUMAN	446.7749	891.5352	2	891.529	0.0062	31.05	0.083	HLQLAVR
H2A3_HUMAN/H2A1C_HUMAN	706.8751	1411.7356	2	1411.7307	0.0049	65.72	0.00014	NDEELNKLLGR
H2A3_HUMAN/H2AX_HUMAN/H2A2B_HUMAN/H2AJ_HUMAN/H2AZ_HUMAN	500.786	999.5574	2	999.5502	0.0072	57.13	0.00061	AGLQFPVGR
H2AX_HUMAN	471.7763	941.5381	2	941.5294	0.0086	33.56	0.12	GKTGGKAR
H2AX_HUMAN	486.7515	971.4884	2	971.4825	0.0059	32.34	0.18	KGHYAER
H2AY_HUMAN	729.4229	1456.8312	2	1456.825	0.0062	40.46	0.042	GGKKKSTKTSR
H2AY_HUMAN	657.3861	1312.7576	2	1312.7503	0.0073	53.13	0.0019	SAKAGVIFPVGR
H2AZ_HUMAN	718.4043	2152.1909	3	2152.1852	0.0057	65.81	0.00028	AGGKAGKDSGKAKTKAVSR
H2B1B_HUMAN/H2B1M_HUMAN	436.7492	871.4839	2	871.4763	0.0076	61.35	0.0002	EIQTAVR
H2B1B_HUMAN/H2B1M_HUMAN	507.2834	1012.5523	2	1012.5454	0.0069	37.27	0.06	LAHYNKR
H2B1B_HUMAN/H2B1M_HUMAN	720.392	719.3847	1	719.3814	0.0034	31.84	0.048	STITSR
H31_HUMAN	710.3813	1418.7479	2	1418.7405	0.0074	48.81	0.0057	EIAQDFKTDLR	Dimethyl (K)
H31T_HUMAN	724.3772	1446.7398	2	1446.7355	0.0044	86.93	9.80E-07	EIAQDFKTDLR
H31T_HUMAN	731.3845	1460.7544	2	1460.7511	0.0033	26.04	1.3	EIAQDFKTDLR	Methylpropionyl (K)
H31_HUMAN	450.7726	899.5306	2	899.5229	0.0077	36.12	0.062	KLPFQR
H31_HUMAN	563.8361	1125.6576	2	1125.6506	0.0071	36.9	0.058	KQLATKAAR	2 Acetyl (K)
H31_HUMAN	570.8441	1139.6737	2	1139.6662	0.0075	55.82	0.00072	KQLATKAAR	Acetyl (K)
H31_HUMAN	577.8551	1153.6957	2	1153.6819	0.0138	55.01	0.00082	KQLATKAAR
H31_HUMAN	578.3489	1154.6833	2	1154.6659	0.0174	47.38	0.0056	KQLATKAAR	Deamidated (NQ)
H31_HUMAN	584.8594	1167.7043	2	1167.6976	0.0068	21.42	1.8	KQLATKAAR	Methylpropionyl (K)
H31_HUMAN	617.8352	1233.6559	2	1233.6482	0.0077	18.69	4.2	KQLATKAAR	Phospho (ST)
H31_HUMAN	534.6586	1600.9539	3	1600.9413	0.0125	104.94	1.20E-08	KSAPATGGVKKPHR	2 Dimethyl (K)
H31_HUMAN	539.3298	1614.9675	3	1614.957	0.0105	19.28	4.4	KSAPATGGVKKPHR	Dimethyl (K); Trimethyl (K)
H31_HUMAN	543.9921	1628.9544	3	1628.9362	0.0181	82.77	2.50E-06	KSAPATGGVKKPHR	Dimethyl (K)
H31_HUMAN	548.6618	1642.9637	3	1642.9519	0.0118	59.69	0.00052	KSAPATGGVKKPHR	Methylpropionyl (K); Dimethyl (K)
H31_HUMAN	548.6629	1642.9669	3	1642.9519	0.015	75.27	1.40E-05	KSAPATGGVKKPHR	Dimethyl (K); Methylpropionyl (K)
H31_HUMAN	548.6637	1642.9692	3	1642.9519	0.0173	62.42	0.00026	KSAPATGGVKKPHR	Trimethyl (K)
H31_HUMAN	561.3109	1680.9109	3	1680.9077	0.0033	53.28	0.0033	KSAPATGGVKKPHR	2 Dimethyl (K); Phospho (ST)
H31_HUMAN	570.6422	1708.9047	3	1708.9026	0.0022	41.53	0.052	KSAPATGGVKKPHR	Dimethyl (K); Phospho (ST)
H31_HUMAN	829.4739	1656.9332	2	1656.9312	0.0021	67.19	0.00011	KSAPATGGVKKPHR
H31_HUMAN	553.3346	1656.9819	3	1656.9676	0.0144	52.15	0.0027	KSAPATGGVKKPHR	Methylpropionyl (K); Trimethyl (K)
H31_HUMAN	553.3348	1656.9825	3	1656.9676	0.0149	54.83	0.0015	KSAPATGGVKKPHR	Trimethyl (K); Methylpropionyl (K)
H31_HUMAN	836.4837	1670.9527	2	1670.9468	0.0059	92.99	3.00E-07	KSAPATGGVKKPHR	Methylpropionyl (K)
H31_HUMAN	843.4907	1684.9668	2	1684.9625	0.0044	78.89	7.60E-06	KSAPATGGVKKPHR	2 Methylpropionyl (K)
H31_HUMAN	514.3028	1026.591	2	1026.5822	0.0088	43.92	0.012	KSTGGKAPR	Acetyl (K); Dimethyl (K)
H31_HUMAN	521.3104	1040.6063	2	1040.5979	0.0085	37.38	0.052	KSTGGKAPR	Acetyl (K); Trimethyl (K)
H31_HUMAN	521.3107	1040.6068	2	1040.5979	0.009	53.48	0.0013	KSTGGKAPR	Dimethyl (K)
H31_HUMAN	528.3003	1054.586	2	1054.6135	-0.0275	27.74	0.51	KSTGGKAPR	Trimethyl (K)
H31_HUMAN	528.3003	1054.5861	2	1054.5771	0.009	31.63	0.21	KSTGGKAPR	Acetyl (K)
H31_HUMAN	528.3182	1054.6219	2	1054.6135	0.0084	45.27	0.008	KSTGGKAPR	Trimethyl (K)
H31_HUMAN	535.3089	1068.6032	2	1068.5928	0.0104	36.07	0.071	KSTGGKAPR	Acetyl (K); Methylpropionyl (K)
H31_HUMAN	582.2958	1162.5771	2	1162.5748	0.0024	19.65	3	KSTGGKAPR	Methylpropionyl (K); Phospho (ST)
H31_HUMAN	575.2885	1148.5624	2	1148.5591	0.0034	20.79	2.2	KSTGGKAPR	Phospho (ST)
H31_HUMAN	521.2893	1040.6	2	1040.5979	-0.0338	25.56	0.89	KSTGGKAPR	2 Acetyl (K)
H31_HUMAN	535.3092	1068.6038	2	1068.5928	0.011	49.21	0.0034	KSTGGKAPR
H31_HUMAN	542.3157	1082.6168	2	1082.6084	0.0084	36.03	0.071	KSTGGKAPR	Methylpropionyl (K)
H31_HUMAN	561.2935	1120.5724	2	1120.5642	0.0083	24.39	0.92	KSTGGKAPR	Dimethyl (K); Phospho (ST)
H31_HUMAN	408.7346	815.4547	2	815.4501	0.0045	32.01	0.14	TKQTAR
H31_HUMAN	415.7437	829.4729	2	829.4658	0.0072	22.82	1.3	TKQTAR	Methylpropionyl (K)
H31_HUMAN	748.9325	1495.8504	2	1495.8432	0.0071	75.31	1.40E-05	VTIMPKDIQLAR
H31_HUMAN	681.8877	1361.7609	2	1361.7554	0.0054	45.36	0.0099	YQKSTELLIR
H31_HUMAN	544.8183	1087.622	2	1087.6138	0.0082	48.27	0.0039	YRPGTVALR
H33_HUMAN	405.2459	1616.9545	4	1616.9362	0.0183	22.91	2	KSAPSTGGVKKPHR	2 Dimethyl (K)
H33_HUMAN	553.9924	1658.9553	3	1658.9468	0.0085	41.25	0.037	KSAPSTGGVKKPHR	Dimethyl (K); Methylpropionyl (K)
H33_HUMAN	851.4864	1700.9581	2	1700.9574	0.0008	43.67	0.024	KSAPSTGGVKKPHR	2 Methylpropionyl (K)
H33_HUMAN	837.4721	1672.9296	2	1672.9261	0.0035	60.54	0.00053	KSAPSTGGVKKPHR
H33_HUMAN	553.9944	1658.9614	3	1658.9468	0.0145	37.4	0.086	KSAPSTGGVKKPHR	Trimethyl (K)
H33_HUMAN	553.9949	1658.963	3	1658.9468	0.0162	41.7	0.032	KSAPSTGGVKKPHR	Dimethyl (K); Methylpropionyl (K)
H33_HUMAN	553.9955	1658.9647	3	1658.9468	0.0179	27.61	0.8	KSAPSTGGVKKPHR	Dimethyl (K); Methylpropionyl (K)
H33_HUMAN	558.6651	1672.9736	3	1672.9625	0.0111	26.14	1.1	KSAPSTGGVKKPHR	Methylpropionyl (K); Trimethyl (K)
H33_HUMAN	558.6659	1672.9759	3	1672.9261	0.0498	42.81	0.024	KSAPSTGGVKKPHR	Methylpropionyl (K); Trimethyl (K)
H33_HUMAN	844.4803	1686.946	2	1686.9417	0.0043	65.48	0.0011	KSAPSTGGVKKPHR	Methylpropionyl (K)
H4_HUMAN	701.8557	1401.6968	2	1401.6888	0.0079	80.28	4.50E-06	DAVTYTEHAKR
H4_HUMAN	618.8294	1235.6443	2	1235.6397	0.0046	34.9	0.11	ISGLIYEETR
H4_HUMAN	881.9909	1761.9672	2	1761.9699	-0.0027	68.06	0.00011	KTVTAMDVVYALKR
H4_HUMAN	719.4107	1436.8068	2	1436.7987	0.0081	74.65	1.50E-05	DNIQGITKPAIR
H4_HUMAN	754.9328	1507.851	2	1507.8471	0.0039	34.48	0.17	GKGGKGLGKGGAKR	3 Acetyl (K)
H4_HUMAN	761.9418	1521.8691	2	1521.8628	0.0063	44.67	0.016	GKGGKGLGKGGAKR	2 Acetyl (K)
H4_HUMAN	761.9419	1521.8693	2	1521.8628	0.0065	54.6	0.0016	GKGGKGLGKGGAKR	2 Acetyl (K)
H4_HUMAN	768.9485	1535.8825	2	1535.8784	0.0041	88.46	6.70E-07	GKGGKGLGKGGAKR	Acetyl (K)
H4_HUMAN	768.9493	1535.8839	2	1535.8784	0.0055	55.2	0.0014	GKGGKGLGKGGAKR	Acetyl (K)
H4_HUMAN	768.9496	1535.8846	2	1535.8784	0.0062	38.11	0.071	GKGGKGLGKGGAKR	Acetyl (K)
H4_HUMAN	775.9581	1549.9017	2	1549.8941	0.0076	106.24	1.10E-08	GKGGKGLGKGGAKR
H4_HUMAN	668.7379	2003.1918	3	2003.1891	0.0026	39.21	0.062	KVLRDNIQGITKPAIR	Methylpropionyl (K)
H4_HUMAN	654.7368	1961.1887	3	1961.1786	0.0101	44.22	0.015	KVLRDNIQGITKPAIR	Dimethyl (K)
